# Supplementary material for: New Insights into Phase Separation Processes and Membraneless Condensates of EIN2
Source: Plants (Basel). 2022 Aug 18;11(16):2149. doi: 10.3390/plants11162149 (PMC9416524; doi:10.3390/plants11162149)
Supplement: Supplementary file 1 [file plants-11-02149-s001.zip]

Archive with 1 entries (1 files):
- plants-1767551-supplementary.pdf
